# Supplementary material for: Studying the microbiome of suppressive soils against vascular wilt, caused by Fusarium oxysporum in cape gooseberry (Physalis peruviana)
Source: Environ Microbiol Rep. 2023 Sep 7;15(6):757–68. doi: 10.1111/1758-2229.13195 (PMC10667652; doi:10.1111/1758-2229.13195)
Supplement: Supplementary file 4 — TABLE S1. Venn diagrams for conducive, propagated conventional and propagated organic for ITS. [file EMI4-15-757-s003.xlsx]

## Sheet: ITS
Supplementary Table 1. Venn diagrams for conducive, propagated conventional and propagated organic for ITS
Propatated Conventional	Propagated Organic	Conducive	Shared conventional and Organic
Agaricomycetes	Eustigmataceae	Chromulinaceae	Bartaliniaceae
Eremomycetaceae	Halosphaeriaceae	Cystofilobasidiaceae	Cordycipitaceae
Glomeraceae	Leptosphaeriaceae	Dermateaceae	Cucurbitariaceae
Lichinaceae	Stachybotryaceae	Diatrypaceae	Gymnoascaceae
Occultibambusaceae	Torulaceae	Hydnodontaceae	Onygenaceae
Powellomycetaceae	Trichosporonaceae	Lophiostomataceae	Plagiotomida
Tubeufiaceae		Microascales	Xylariales
		Pezizomycotina
		Pichiaceae
		Rhizophlyctidaceae
		Schizoporaceae
		Tetraplosphaeriaceae

## Sheet: 16S rRNA
Supplementary Table 1. Venn diagrams for conducive, propagated conventional and propagated organic for 16S rRNA
Propatated Conventional	Propagated Organic	Conducive	Shared conventional and Organic
B12-WMSP1	Acidimicrobiaceae	Acidaminococcaceae	Acidobacteriae
Chitinimonadaceae	Candidatus_Kaiserbacteria	Acidimicrobiales_Incertae_Sedis	AKYH767
DS-100	cvE6	Cellvibrionaceae	Alicyclobacillaceae
Hydrogenophilaceae	Desulfitobacteriaceae	Dysgonomonadaceae	Catenulisporaceae
Lineage_Iic	Entotheonellaceae	Elev-16S-1166	Crocinitomicaceae
Microtrichaceae	Fodinicurvataceae	Magnetospiraceae	FCPU426
Microtrichales	Group_1.1c	Phaselicystidaceae	Fimbriimonadaceae
MVP-88	JG30-KF-CM45	Rubrobacteriaceae	KF-JG30-C25
Rhizobiales	KD3-93	Trueperaceae	Microbacteriaceae
Rikenellaceae	KI89A_clade	Xenococcaceae	OLB14
Sporichthyaceae	Legionellaceae		PLTA13
Streptosporangiaceae	Lineage_IIa		Rhodocyclaceae
URHD0088	Longimicrobiaceae		Spirochaetaceae
Yersiniaceae	MB-A2-108		Terrimicrobiaceae
	MBNT15		Thermoanaerobaculaceae
	Nannocystaceae		Thermomonosporaceae
	NB1-j		Vampirovibrionaceae
	OM190
	Parvibaculaceae
	Phycisphaeraceae
	Pla4_lineage
	Roseiflexaceae
	Simkaniaceae
	SJA-28
	Spongiibacteraceae
	Subgroup_17
	Subgroup_22
	S-BQ2-57_soil_group
	TRA3-20
	Verrucomicrobiaceae
	Vulgatibacteraceae
